# Supplementary material for: Applying the Estimands Framework to Non‐Inferiority Trials: Guidance on Choice of Hypothetical Estimands for Non‐Adherence and Comparison of Estimation Methods
Source: Stat Med. 2025 Feb 7;44(5):e10348. doi: 10.1002/sim.10348 (PMC11806244; doi:10.1002/sim.10348)
Supplement: Supplementary file 1 — Data S1. Supporting Information. [file SIM-44-0-s001.do]

***************
* Simulations for Simulation Study 1, Scenario A, Compliance Scenario 1
*

* 0 = no treatment
* a = standard treatment
* b = new treatment


* Set seed
set seed 33511436

set more off

* parameters for outcome model
scalar beta_z0y = 0.6
scalar beta_z1y = 0.3
scalar beta_xy = 1
scalar beta_wy = 1

* parameters for compliance model
scalar alpha_c = .7
scalar beta_zc = 0
scalar beta_xc = 0
scalar beta_wc = 0
scalar beta_zxc = 0
scalar beta_zwc = 0


* open text file to save results in 
file open res using results.txt, write replace
file write res "n" _tab "beta_itt" _tab "se_itt" _tab "beta_pp" _tab "se_pp" _tab "dof_pp" _tab "beta_pp2" _tab "se_pp2" _tab "dof_pp2" _tab ///
	"beta_btp" _tab "se_btp" _tab "mcmc_btp" _tab "ci_l_btp" _tab "beta_btv" _tab "se_btv" _tab "mcmc_btv" _tab "ci_l_btv" _tab ///
	"beta_bfp" _tab "se_bfp" _tab "mcmc_bfp" _tab "ci_l_bfp" _tab "beta_bfv" _tab "se_bfv" _tab "mcmc_bfv" _tab "ci_l_bfv" _tab ///
	"beta_iv" _tab "se_iv" _tab "p_iv" _n
* tp = true precise prior
* tv = true vague prior
* fp = false/incorrect precise prior
* fp = false/incorrect vague prior

* open file to save seeds in
file open seeds using seeds.txt, write replace


forval i = 1/5000 {
	di "Loop", `i'
	file write seeds (c(seed)) _n

	clear
	qui: set obs 100

	* generate covariates x (observed) and w (unobserved)
	* x/w = 0 is less healthy
	* x/w = 1 is more healthy
	gen x = rbinomial(1, 0.5)
	gen w = rbinomial(1, 0.5)

	* find outcome for untreated (may be counterfactual)
	gen y0 = beta_xy * x + beta_wy * w + rnormal(0, 1)

	* randomise to treatment arm
	* z = 0 is standard treatment arm
	* z = 1 is new treatment arm
	* draw a random number for each person and sort on this to randomise order
	gen rand = rnormal()
	sort rand
	* allocate half to z = 0 and half to z = 1
	egen z = seq(), from(0) to(1)
	drop rand

	* generate compliance in standard treatment arm (c_a) and new treatment arm (c_b)
	qui: gen c_a = rbinomial(1, alpha_c + beta_xc * x + beta_wc * w) if z == 0
	qui: replace c_a = 0 if c_a == . // replace with zero for prediction step in Bayes method
	qui: gen c_b = rbinomial(1, alpha_c + beta_zc + beta_xc * x + beta_wc * w ///
													+ beta_zxc * x + beta_zwc * w) if z==1
	qui: replace c_b = 0 if c_b == .

	* generate outcome in the two arms - only changes from y0 if treatment has been received
	qui: gen y_a = y0 + beta_z0y * c_a if z == 0
	qui: gen y_b = y0 + beta_z1y * c_b if z == 1


	* Combine different outcomes into one variable
	qui: gen y = y_a if z == 0
	qui: replace y = y_b if z == 1

	* Combine compliance into one variable
	qui: gen c = c_a if z == 0
	qui: replace c = c_b if z == 1


	* Analyse data

	* ITT
	qui: reg y z x
	file write res (`i') _tab (_b[z]) _tab (_se[z]) _tab


	* PP
	qui: reg y z x if c_a == 1 | c_b == 1
	file write res (_b[z]) _tab (_se[z]) _tab (e(df_r)) _tab


	* PP 2 (IPW)
	qui {
		gen dev_trt_a = 1 - c_a if z==0
                gen dev_trt_b = 1 - c_b if z==1 

                logistic dev_trt_a x if z==0
                predict prob_dev_trt_a if z ==0

                logistic dev_trt_b x if z==1
                predict prob_dev_trt_b if z ==1
            
                gen p_dev = prob_dev_trt_a if z ==0
		replace p_dev = prob_dev_trt_b if z ==1

                gen weight = 1/(1-p_dev)
          
                reg y z [pw=weight] if c_a == 1 | c_b == 1
	}
	file write res (_b[z]) _tab (_se[z]) _tab (e(df_r)) _tab


	* Bayes
	qui: reg c_b z x
	qui: predict prob_new_trt

	qui: reg c_a z x
	qui: predict prob_std_trt

	* True value, precise prior
	qui: bayesmh y prob_new_trt prob_std_trt x, likelihood(normal({var})) ///
		prior({y: _cons prob_new_trt x}, flat) ///
		prior({y: prob_std_trt}, normal(0.6, 0.2)) ///
		prior({var}, jeffreys)

	qui: bayesstats summary ({y:prob_new_trt}-{y:prob_std_trt})
	matrix Mres = r(summary)
	file write res (Mres[1,1]) _tab (Mres[1,2]) _tab (Mres[1,3]) _tab (Mres[1,5]) _tab

	* True value, vague prior
	qui: bayesmh y prob_new_trt prob_std_trt x, likelihood(normal({var})) ///
		prior({y: _cons prob_new_trt x}, flat) ///
		prior({y: prob_std_trt}, normal(0.6, 2.0)) ///
		prior({var}, jeffreys)
		
	qui: bayesstats summary ({y:prob_new_trt}-{y:prob_std_trt})
	matrix Mres = r(summary)
	file write res (Mres[1,1]) _tab (Mres[1,2]) _tab (Mres[1,3]) _tab (Mres[1,5]) _tab
		
	* Incorrect value, precise prior
	qui: bayesmh y prob_new_trt prob_std_trt x, likelihood(normal({var})) ///
		prior({y: _cons prob_new_trt x}, flat) ///
		prior({y: prob_std_trt}, normal(1.2, 0.2)) ///
		prior({var}, jeffreys)
		
	qui: bayesstats summary ({y:prob_new_trt}-{y:prob_std_trt})
	matrix Mres = r(summary)
	file write res (Mres[1,1]) _tab (Mres[1,2]) _tab (Mres[1,3]) _tab (Mres[1,5]) _tab
			
	* Incorrect value, vague prior
	qui: bayesmh y prob_new_trt prob_std_trt x, likelihood(normal({var})) ///
		prior({y: _cons prob_new_trt x}, flat) ///
		prior({y: prob_std_trt}, normal(1.2, 2.0)) ///
		prior({var}, jeffreys)
		
	qui: bayesstats summary ({y:prob_new_trt}-{y:prob_std_trt})
	matrix Mres = r(summary)
	file write res (Mres[1,1]) _tab (Mres[1,2]) _tab (Mres[1,3]) _tab (Mres[1,5]) _tab


        * IV
        qui: ivreg2 y x (c_b c_a = z z#x)
        qui: lincom c_b - c_a
        file write res (r(estimate)) _tab (r(se)) _tab (e(idp)) _n
}

file write seeds (c(seed)) _n

file close res
file close seeds


***************
/* Simulations for Simulation Study 2, moderate compliance differences across treatment arms and moderate TEH
	*TEH over X
	*moderate TEH (TE=-0.15 for X=0, -0.45 for X=1)
	*moderate difference in overall compliance level (0.65 for Z=0, 0.75 for Z=1)
*/


* 0 = no treatment
* a = standard treatment
* b = new treatment

* Set seed
set seed 620588

set more off

* parameters for outcome model
scalar beta_z0y = 0.6 // effect of z=0 vs. nothing (in both x=0, x=1 groups)


scalar beta_z1y_x0 = 0.45		// effect of z=1 vs. nothing (in x=0 group) -> treatment effect (z=1 vs z=0) in x=0 group is then: beta_z1y_x0 - beta_z0y
scalar beta_z1y_x1 = 0.15	// effect of z=1 vs. nothing (in x=1 group) -> treatment effect (z=1 vs z=0) in x=1 group is then: beta_z1y_x1 - beta_z0y


scalar beta_xy = 1
scalar beta_wy = 1

* parameters for compliance model
scalar alpha_c = .7
scalar beta_zc = 0
scalar beta_xc = -0.1
scalar beta_wc = 0
scalar beta_zxc = 0.2
scalar beta_zwc = 0


* open text file to save results in
file open res using results2.txt, write replace
file write res "n" _tab "beta_itt" _tab "se_itt" _tab "beta_pp" _tab "se_pp" _tab "dof_pp" _tab "beta_pp2" _tab "se_pp2" _tab "dof_pp2" _tab ///
        "beta_btp" _tab "se_btp" _tab "mcmc_btp" _tab "ci_l_btp" _tab "beta_btv" _tab "se_btv" _tab "mcmc_btv" _tab "ci_l_btv" _tab ///
        "beta_bfp" _tab "se_bfp" _tab "mcmc_bfp" _tab "ci_l_bfp" _tab "beta_bfv" _tab "se_bfv" _tab "mcmc_bfv" _tab "ci_l_bfv" _tab ///
        "beta_iv" _tab "se_iv" _tab "p_iv" _n
* tp = true precise prior
* tv = true vague prior
* fp = false/incorrect precise prior
* fp = false/incorrect vague prior

* open file to save seeds in
file open seeds using seeds2.txt, write replace


forval i = 1/5000 {
	di "Loop", `i'
	file write seeds (c(seed)) _n

	clear
	qui: set obs 500

	* generate covariates x (observed) and w (unobserved)
	* x/w = 0 is less healthy
	* x/w = 1 is more healthy
	gen x = rbinomial(1, 0.5)
	gen w = rbinomial(1, 0.5)

	* find outcome for untreated (may be counterfactual)
	gen y0 = beta_xy * x + beta_wy * w + rnormal(0, 1)

	* randomise to treatment arm
	* z = 0 is standard treatment arm
	* z = 1 is new treatment arm
	* draw a random number for each person and sort on this to randomise order
	gen rand = rnormal()
	sort rand
	* allocate half to z = 0 and half to z = 1
	egen z = seq(), from(0) to(1)
	drop rand

	* generate compliance in standard treatment arm (c_a) and new treatment arm (c_b)
	qui: gen c_a = rbinomial(1, alpha_c + beta_xc * x + beta_wc * w) if z == 0
	qui: replace c_a = 0 if c_a == . // replace with zero for prediction step in Bayes method
	qui: gen c_b = rbinomial(1, alpha_c + beta_zc + beta_xc * x + beta_wc * w ///
													+ beta_zxc * x + beta_zwc * w) if z==1
	qui: replace c_b = 0 if c_b == .

	* generate outcome in the two arms - only changes from y0 if treatment has been received
	qui: gen y_a = y0 + beta_z0y * c_a if z == 0
	qui: gen y_b = y0 + (beta_z1y_x0*(1-x) + beta_z1y_x1*x )* c_b if z == 1

	* Combine different outcomes into one variable
	qui: gen y = y_a if z == 0
	qui: replace y = y_b if z == 1

	* Combine compliance into one variable
	qui: gen c = c_a if z == 0
	qui: replace c = c_b if z == 1


	* Analyse data

	* ITT
	qui: reg y z x
	file write res (`i') _tab (_b[z]) _tab (_se[z]) _tab

	* PP
	qui: reg y z x if c_a == 1 | c_b == 1
	file write res (_b[z]) _tab (_se[z]) _tab (e(df_r)) _tab

	* PP2 (IPW)
	qui {
	gen dev_trt_a = 1 - c_a if z==0
	gen dev_trt_b = 1 - c_b if z==1

	logistic dev_trt_a x if z==0
	predict prob_dev_trt_a if z ==0

	logistic dev_trt_b x if z==1
	predict prob_dev_trt_b if z ==1
	
	gen p_dev = prob_dev_trt_a if z ==0
	replace p_dev = prob_dev_trt_b if z ==1
	gen weight = 1/(1-p_dev)
	
	reg y z [pw=weight] if c_a == 1 | c_b == 1
	}
	file write res (_b[z]) _tab (_se[z]) _tab (e(df_r)) _tab

	* Bayes
	qui: reg c_b z x
	qui: predict prob_new_trt

	qui: reg c_a z x
	qui: predict prob_std_trt

	* True value, precise prior
	qui: bayesmh y prob_new_trt prob_std_trt x, likelihood(normal({var})) ///
		prior({y: _cons prob_new_trt x}, flat) ///
		prior({y: prob_std_trt}, normal(0.6, 0.2)) ///
		prior({var}, jeffreys)

	qui: bayesstats summary ({y:prob_new_trt}-{y:prob_std_trt})
	matrix Mres = r(summary)
	file write res (Mres[1,1]) _tab (Mres[1,2]) _tab (Mres[1,3]) _tab (Mres[1,5]) _tab

	* True value, vague prior
	qui: bayesmh y prob_new_trt prob_std_trt x, likelihood(normal({var})) ///
		prior({y: _cons prob_new_trt x}, flat) ///
		prior({y: prob_std_trt}, normal(0.6, 2.0)) ///
		prior({var}, jeffreys)
		
	qui: bayesstats summary ({y:prob_new_trt}-{y:prob_std_trt})
	matrix Mres = r(summary)
	file write res (Mres[1,1]) _tab (Mres[1,2]) _tab (Mres[1,3]) _tab (Mres[1,5]) _tab
		
	* Incorrect value, precise prior
	qui: bayesmh y prob_new_trt prob_std_trt x, likelihood(normal({var})) ///
		prior({y: _cons prob_new_trt x}, flat) ///
		prior({y: prob_std_trt}, normal(1.2, 0.2)) ///
		prior({var}, jeffreys)
		
	qui: bayesstats summary ({y:prob_new_trt}-{y:prob_std_trt})
	matrix Mres = r(summary)
	file write res (Mres[1,1]) _tab (Mres[1,2]) _tab (Mres[1,3]) _tab (Mres[1,5]) _tab
			
	* Incorrect value, vague prior
	qui: bayesmh y prob_new_trt prob_std_trt x, likelihood(normal({var})) ///
		prior({y: _cons prob_new_trt x}, flat) ///
		prior({y: prob_std_trt}, normal(1.2, 2.0)) ///
		prior({var}, jeffreys)
		
	qui: bayesstats summary ({y:prob_new_trt}-{y:prob_std_trt})
	matrix Mres = r(summary)
	file write res (Mres[1,1]) _tab (Mres[1,2]) _tab (Mres[1,3]) _tab (Mres[1,5]) _tab


	* IV
	qui: ivreg2 y x (c_b c_a = z z#x)
	qui: lincom c_b - c_a
	file write res (r(estimate)) _tab (r(se)) _tab (e(idp)) _n

}

file write seeds (c(seed)) _n

file close res
file close seeds  
